# Supplementary material for: Vitamin A Intake and Risk of Cancer Incidence: Insights from a Case–Control Study
Source: Nutrients. 2025 Aug 25;17(17):2744. doi: 10.3390/nu17172744 (PMC12430326; doi:10.3390/nu17172744)
Supplement: Supplementary file 1 [file nutrients-17-02744-s001.zip]

Archive with 1 entries (1 files):
- nutrients-3698611-supplementary.pdf
